# Supplementary material for: Neutrophil Extracellular Traps Promote Metastases of Colorectal Cancers through Activation of ERK Signaling by Releasing Neutrophil Elastase
Source: Int J Mol Sci. 2023 Jan 6;24(2):1118. doi: 10.3390/ijms24021118 (PMC9867023; doi:10.3390/ijms24021118)
Supplement: Supplementary file 1 [file ijms-24-01118-s001.zip]

Archive with 2 entries (2 files):
- Supplementaly tables and figures.pdf
- VideoS1.AVI
